# Supplementary material for: Herd clustering strategies and corresponding genetic evaluations based on social–ecological characteristics for a local endangered cattle breed
Source: Arch Anim Breed. 2021 May 26;64(1):187–98. doi: 10.5194/aab-64-187-2021 (PMC8182665; doi:10.5194/aab-64-187-2021)
Supplement: The supplement related to this article is available online at: https://doi.org/10.5194/aab-64-187-2021-supplement. [file aab-64-187-supplement.zip]

Archive with 3 entries (2 files):
- aab-64-187-2021-supplement-title-page.pdf
- supplementary_Tables_Figures/
- supplementary_Tables_Figures/Table_S1_Figure_S1.docx
